# Supplementary material for: Expression of concern: Enhancement of auranofin-induced apoptosis in MCF-7 human breast cells by selenocystine, a synergistic inhibitor of thioredoxin reductase
Source: PLoS One. 2025 Dec 1;20(12):e0337853. doi: 10.1371/journal.pone.0337853 (PMC12668561; doi:10.1371/journal.pone.0337853)
Supplement: S5 File — (XLSX) [file pone.0337853.s005.xlsx]

## Sheet: Fig 1A
Fig 1A
	Data published in the article						Original data	Panel 1 data was used for generating the figures in the article.
																Original record 1
							Panel 1	Unprocessed data			Processed data			Data for graphing
								Rep 1	Rep 2	Rep 3	Rep 1	Rep 2	Rep 3	Average	sd
							Control	1.0149	1.1095	0.9282	99.7412	109.038	91.2206	100	9.89411
							AF	0.8521	0.7331	0.9475	83.7417	72.0468	93.1173	82.9686	10.5565
							SeC（μM）
							20	0.628044	0.755608	0.567635	61.7222	74.2588	55.7854	63.9221	9.43117
							10	0.637291	0.810484	0.726958	62.631	79.6519	71.4431	71.242	8.51224
							5	1.0273	0.9894	0.9792	100.96	97.2351	96.2327	98.1426	2.49078
							SeC（μM）+AF
							20	0.4322	0.3457	0.3232	42.4753	33.9743	31.7631	36.0709	5.65548
							10	0.4425	0.5006	0.3932	43.4875	49.1974	38.6425	43.7758	5.28337
							5	0.8091	0.8615	0.7062	79.5158	84.6655	69.4031	77.8615	7.76452
																Original record 2
							Panel 2	Unprocessed data			Processed data
								Rep 1	Rep 2	Rep 3	Rep 1	Rep 2	Rep 3	Average	sd
							Control	1.3944	1.3541	1.2789	103.869	100.867	95.2649	100	4.36675
							AF	1.2709	1.3335	1.2088	94.669	99.3321	90.0432	94.6814	4.64445
							SeC（μM）
							20	0.869837	0.9849	0.7389	64.7939	73.365	55.0405	64.3691	9.16677
							10	0.8508	1.129	0.979	63.3759	84.0989	72.9255	73.4668	10.3721
							5	1.3751	1.2323	1.6117	102.431	91.7937	120.055	104.76	14.2739
							SeC（μM）+AF
							20	0.5496	0.4688	0.5463	40.9396	34.9208	40.6937	38.8514	3.4062
							10	0.6792	0.7849	0.6128	50.5934	58.467	45.6473	51.5693	6.46531
							5	0.9841	1.1607	0.9811	73.3054	86.4602	73.0819	77.6158	7.6603
																Original record 3
							Panel 3	Unprocessed data			Processed data
								Rep 1	Rep 2	Rep 3	Rep 1	Rep 2	Rep 3	Average	sd
							Control	1.3651	1.4074	1.2813	101.024	104.154	94.8221	100	4.74947
							AF	0.9908	1.1313	1.5573	73.3238	83.7214	115.247	90.7642	21.8311
							SeC（μM）
							20	0.7617	0.8635	0.9471	56.3693	63.903	70.0898	63.454	6.87124
							10	0.8321	0.8764	0.927	61.5793	64.8577	68.6023	65.0131	3.5141
							5	1.1784	1.2872	1.2581	87.2071	95.2588	93.1052	91.857	4.16845
							SeC（μM）+AF
							20	0.5642	0.428	0.7358	41.7534	31.674	54.4526	42.6267	11.4144
							10	0.6731	0.7364	0.8353	49.8125	54.497	61.8161	55.3752	6.04977
							5	0.9646	0.9981	0.9766	71.3849	73.864	72.2729	72.5073	1.25608
