# Supplementary material for: Expression of concern: Enhancement of auranofin-induced apoptosis in MCF-7 human breast cells by selenocystine, a synergistic inhibitor of thioredoxin reductase
Source: PLoS One. 2025 Dec 1;20(12):e0337853. doi: 10.1371/journal.pone.0337853 (PMC12668561; doi:10.1371/journal.pone.0337853)
Supplement: S6 File — (XLSX) [file pone.0337853.s006.xlsx]

## Sheet: Fig5B
	Fig 5B
	Data published in the article
									Original data		Panel 1 data was used for generating the figures in the article.
																				Original record 1
									Panel 1			Unprocessed data			Processed data			Data for graphing
												Rep 1	Rep 2	Rep 3				Average	sd
											Control	1.0827	1.1323	1.0269	100.191	104.781	95.0276	100	4.87958
										LY294002(μM)	5	1.1309	1.0294	1.0979	104.652	95.259	101.598	100.503	4.79111
										SeC(μM)	AF(μM)
										10	4	0.8669	0.87132	0.7745	80.2215	80.6305	71.6709	77.5076	5.05887												Original record 2
										5	4	0.9311	0.8986	0.7992	86.1624	83.1549	73.9566	81.0913	6.35919
										2.5	4	0.8291	0.8207	1.1096	75.7981	75.0208	102.681	84.4998	15.7497
									LY294002(μM)
									5	10	4	0.5637	0.5843	0.5112	52.1639	54.0701	47.3056	51.1799	3.48797
									5	5	4	0.5485	0.5749	0.5866	50.7573	53.2003	54.283	52.7468	1.80606
									5	2.5	4	0.6008	0.6308	0.5054	55.597	58.3732	46.7689	53.5797	6.05947
									Panel 2			Unprocessed data			Processed data			Data for graphing
												Rep 1	Rep 2	Rep 3				Average	sd												Original record 3
											Control	1.2479	1.1764	1.19397	103.467	97.5384	98.9949	100	3.08929
										LY294002(μM)	5	1.2385	1.1178	1.0625	102.687	92.6797	88.0947	94.4872	7.46233
										SeC(μM)	AF(μM)
										10	4	0.9962	0.8069	0.4915	82.5976	66.9022	40.7516	63.4171	21.1396
										5	4	1.0526	1.0504	1.0593	87.2738	87.0914	87.8293	87.3982	0.384361
										2.5	4	1.0454	1.1885	1.1767	86.6769	98.5417	97.5633	94.2606	6.58591
									LY294002(μM)
									5	10	4	0.5098	0.7348	0.5933	42.2689	60.9242	49.1921	50.795	9.43041
									5	5	4	0.7267	0.7257	0.5421	60.2526	60.1697	44.9469	55.1231	8.8129
									5	2.5	4	0.6442	0.8508	1.0321	53.4123	70.5421	85.5741	69.8428	16.0923
									Panel 3			Unprocessed data			Processed data			Data for graphing
												Rep 1	Rep 2	Rep 3				Average	sd
											Control	1.7767	2.2237	2.1481	86.6894	108.5	104.811	100	11.6739
										LY294002(μM)	5	1.9501	2.0719	1.9451	95.15	101.093	94.9061	97.0497	3.50369
										SeC(μM)	AF(μM)
										10	4	1.0123	1.5463	1.7819	49.3925	75.4477	86.9432	70.5945	19.24
										5	4	1.8794	1.7213	1.4801	91.7004	83.9863	72.2176	82.6348	9.81147
										2.5	4	1.9617	2.0715	1.6108	95.716	101.073	78.5948	91.7947	11.7412
									LY294002(μM)
									5	10	4	1.0195	1.1509	1.6353	49.7438	56.1552	79.7902	61.8964	15.8246
									5	5	4	1.2518	1.2027	1.5123	61.0783	58.6826	73.7887	64.5165	8.1188
									5	2.5	4	1.0911	1.5365	1.7292	53.2374	74.9695	84.3718	70.8596	15.9689
