# Supplementary material for: Expression of concern: Enhancement of auranofin-induced apoptosis in MCF-7 human breast cells by selenocystine, a synergistic inhibitor of thioredoxin reductase
Source: PLoS One. 2025 Dec 1;20(12):e0337853. doi: 10.1371/journal.pone.0337853 (PMC12668561; doi:10.1371/journal.pone.0337853)
Supplement: S7 File — (XLSX) [file pone.0337853.s007.xlsx]

## Sheet: Fig6B 
Fig 6B
	Data published in the article								Original data			Panel 1 data was used for generating the figures in the article.
									Panel 1			Unprocessed data			Processed data			Data for graphing
												Rep 1	Rep 2	Rep 3	Rep 1	Rep 2	Rep 3	Average	sd
											Control	1.1412	1.0854	1.0442	104.672	99.5536	95.7747	100	4.46522
										U0126	5	0.9508	1.1302	1.0467	87.208	103.663	96.004	95.6249	8.23389
										SeC	AF
										10	4	0.8156	0.8093	0.9095	74.8074	74.2295	83.42	77.4856	5.14739
										5	4	0.9282	0.8207	0.9305	85.1351	75.2752	85.3461	81.9188	5.75452
										2.5	4	0.8823	0.8989	0.9977	80.9252	82.4477	91.5097	84.9609	5.72234
									U0126	SeC	AF																														Original Record 2
									5	10	4	0.3513	0.3587	0.4608	32.2215	32.9002	42.2649	35.7955	5.6129
									5	5	4	0.4395	0.6234	0.4548	40.3112	57.1787	41.7146	46.4015	9.35965
									5	2.5	4	0.4891	0.4897	0.5057	44.8606	44.9156	46.3831	45.3864	0.863604
									Panel 2			Unprocessed data			Processed data			Data for graphing
												Rep 1	Rep 2	Rep 3	Rep 1	Rep 2	Rep 3	Average	sd
											Control	1.1749	0.8118	1.0915	114.505	79.1177	106.377	100	18.5357
										U0126	5	0.951373	0.869402	1.03664	92.7204	84.7316	101.03	92.8274	8.14991
										SeC	AF
										10	4	0.6347	0.7471	0.5825	61.8576	72.812	56.7702	63.8133	8.19779
										5	4	0.8872	0.7366	0.8784	86.4661	71.7887	85.6085	81.2878	8.23759																						Original Record 3
										2.5	4	0.8313	0.8481	0.9756	81.0181	82.6554	95.0815	86.2517	7.69056
									U0126	SeC	AF
									5	10	4	0.6182	0.6184	0.5317	60.2495	60.269	51.8192	57.4459	4.87284
									5	5	4	0.8758	0.7634	0.7751	85.3551	74.4006	75.5409	78.4322	6.02244
									5	2.5	4	0.8227	0.8645	0.8679	80.18	84.2538	84.5851	83.0063	2.45327
									Panel 3			Unprocessed data			Processed data			Data for graphing
												Rep 1	Rep 2	Rep 3	Rep 1	Rep 2	Rep 3	Average	sd
											Control	1.1426	1.1095	1.2429	98.0773	95.2361	106.687	100	5.96255							Original Record 1
										U0126	5	1.1743	1.0225	1.2637	100.798	87.7682	108.472	99.0129	10.4668
										SeC	AF
										10	4	0.7516	0.8823	0.8673	64.515	75.7339	74.4464	71.5651	6.13939
										5	4	0.9225	0.6175	0.9928	79.1845	53.0043	85.2189	72.4692	17.125
										2.5	4	0.7133	0.9606	0.8801	61.2275	82.4549	75.5451	73.0758	10.827
									U0126	SeC	AF
									5	10	4	0.6437	0.6772	0.7818	55.2532	58.1288	67.1073	60.1631	6.18334
									5	5	4	0.7308	0.9437	0.7946	62.7296	81.0043	68.206	70.6466	9.37862
									5	2.5	4	0.9831	1.0722	0.9185	84.3863	92.0343	78.8412	85.0873	6.62444
