# Supplementary material for: Expression of concern: Enhancement of auranofin-induced apoptosis in MCF-7 human breast cells by selenocystine, a synergistic inhibitor of thioredoxin reductase
Source: PLoS One. 2025 Dec 1;20(12):e0337853. doi: 10.1371/journal.pone.0337853 (PMC12668561; doi:10.1371/journal.pone.0337853)
Supplement: S8 File — (XLSX) [file pone.0337853.s008.xlsx]

## Sheet: Fig7A
	Fig 7A
	Data published in the article							Original data		Panel 1 data was used for generating the figures in the article.										Original record1							Original data											Original record 2									Original data
								Panel 1	Control	Unprocessed data			Processed data			Data for graphing											Panel 2	Control	Unprocessed data			Processed data			Data for graphing												Panel 3	Control	Unprocessed data
									min	Rep 1	Rep 2	Rep 3	Rep 1	Rep 2	Rep 3	Average	sd											min	Rep 1	Rep 2	Rep 3	Rep 1	Rep 2	Rep 3	Average	sd												min	Rep 1
									0	98.9433	99.1023	89.1735	103.346	103.512	93.1416	100	5.94012											0	90.1263	90.1382	90.9046	99.7086	99.7218	100.57	100	0.493371												0	92.4325
									10	101.808	98.858	102.474	100.753	97.8339	101.413	100	1.90459											10	100.237	100.27	101.352	99.6194	99.653	100.728	100	0.630365												10	92.4148
									20	102.03	101.033	105.943	99.0562	98.0881	102.856	100	2.52004											20	102.729	108.637	110.485	95.7547	101.261	102.984	100	3.77607												20	98.5199
									30	109.772	104.586	99.8509	104.808	99.8568	95.3355	100	4.73771											30	105.575	100.409	108.743	100.635	95.7107	103.654	100	4.00967												30	111.253
									45	109.27	120.71	118.822	93.9818	103.821	102.197	100	5.27486											45	112.234	119.417	121.3	95.3963	101.502	103.102	100	4.06645												45	108.067
									60	120.152	109.385	124.179	101.906	92.7732	105.321	100	6.4874											60	122.588	132.369	113.054	99.9327	107.906	92.1612	100	7.87262												60	100.874
									90	110.468	125.778	110.456	95.5877	108.835	95.5772	100	7.65147											90	125.965	125.878	129.552	99.0821	99.014	101.904	100	1.64916												90	116.39
									120	120.179	128.219	139.928	92.8441	99.0549	108.101	100	7.67225											120	131.313	126.427	131.405	101.232	97.4654	101.303	100	2.19529												120	109.686
									AF																			AF																				AF
									min	Rep 1	Rep 2	Rep 3	Rep 1	Rep 2	Rep 3	Average	sd											min	Rep 1	Rep 2	Rep 3	Rep 1	Rep 2	Rep 3	Average	sd												min	Rep 1
									0	89.9629	95.1317	98.7718	95.076	100.539	104.386	100	4.67808											0	91.4742	91.4611	91.5073	99.9927	99.9784	100.029	100	0.0260279												0	90.1277
									10	102.412	99.7281	102.575	101.352	98.695	101.513	100.52	1.58228											10	102.747	105.753	121.62	102.115	105.102	120.871	109.363	10.0781												10	90.1876
									20	108.473	109.947	107.792	105.312	106.743	104.651	105.569	1.06943											20	112.704	124.626	122.752	105.052	116.165	114.418	111.878	5.97569												20	93.9028
									30	116.257	119.211	115.04	110.999	113.82	109.838	111.552	2.04756											30	128.391	130.055	103.102	122.383	123.969	98.2778	114.876	14.3967												30	91.2093
									45	135.319	130.455	136.922	116.386	112.202	117.765	115.451	2.89671											45	126.411	125.478	115.154	107.446	106.654	97.8784	103.993	5.31												45	101.011
									60	139.873	130.354	145.041	118.632	110.558	123.014	117.402	6.31853											60	131.398	126.391	120.389	107.115	103.033	98.1405	102.763	4.49323												60	109.146
									90	141.06	145.076	130.46	122.058	125.534	112.886	120.159	6.53408											90	135.743	158.583	152.061	106.773	124.739	119.609	117.041	9.25437												90	115.661
									120	150.376	162.651	162.082	116.172	125.656	125.216	122.348	5.35271											120	160.862	134.715	161.563	124.012	103.854	124.552	117.473	11.7969												120	121.407
									min																			min																				min
									SeC	Rep 1	Rep 2	Rep 3	Rep 1	Rep 2	Rep 3	Average	sd											SeC	Rep 1	Rep 2	Rep 3	Rep 1	Rep 2	Rep 3	Average	sd												SeC	Rep 1
									0	99.4606	98.4026	97.4136	101.052	99.9766	98.9718	100	1.04007											0	92.8902	92.5929	92.7376	100.162	99.8411	99.9972	100	0.160305												0	90.8721
									10	106.616	109.32	112.332	105.512	108.187	111.168	108.289	2.82959											10	103.133	105.039	103.067	102.498	104.392	102.432	103.107	1.11294												10	91.0079
									20	118.617	119.596	113.497	115.16	116.11	110.189	113.82	3.17987											20	110.16	120.154	122.93	102.681	111.996	114.584	109.754	6.26022												20	105.832
									30	120.585	126.501	127.654	115.132	120.78	121.882	119.265	3.62132											30	131.292	121.372	132.966	125.148	115.692	126.744	122.528	5.97354												30	108.122
									45	149.404	140.45	149.067	128.5	120.799	128.211	125.837	4.36488											45	121.072	115.134	152.978	102.908	97.8613	130.027	110.266	17.2993												45	116.771
									60	154.562	149.851	156.671	131.09	127.094	132.879	130.354	2.9617											60	151.532	151.501	162.99	123.528	123.502	132.868	126.633	5.39997												60	118.705
									90	156.769	152.648	160.536	135.651	132.085	138.911	135.549	3.41426											90	162.375	172.562	152.558	127.722	135.735	120	127.819	7.86764												90	125.41
									120	179.394	181.384	180.569	138.59	140.128	139.498	139.405	0.772928											120	178.76	176.722	169.647	137.81	136.239	130.784	134.944	3.68743												120	173.934
									AF+SeC	Rep 1	Rep 2	Rep 3	Rep 1	Rep 2	Rep 3	Average	sd											AF+SeC	Rep 1	Rep 2	Rep 3	Rep 1	Rep 2	Rep 3	Average	sd												AF+SeC	Rep 1
									0	97.5124	98.1718	99.4129	99.1325	99.8029	101.065	100	0.981006											0	91.8769	102.194	102.213	93.0293	103.476	103.495	100	6.03682												0	80.9638
									10	121.615	123.692	127.1	120.355	122.41	125.783	122.849	2.74049											10	102.393	122.124	122.428	101.763	121.372	121.674	114.936	11.4094												10	91.0362
									20	139.53	142.045	136.953	135.463	137.905	132.962	135.444	2.47171											20	112.978	125.169	128.449	105.308	116.671	119.728	113.903	7.59832												20	97.7322
									30	152.424	151.374	151.572	145.531	144.529	144.718	144.926	0.532864											30	132.439	128.148	126.567	126.242	122.152	120.645	123.013	2.89632												30	109.147
									45	186.543	194.088	188.577	160.443	166.932	162.193	163.189	3.35762											45	136.213	119.383	151.301	115.777	101.472	128.602	115.284	13.5716												45	116.802
									60	206.536	206.558	211.054	175.171	175.189	179.003	176.455	2.2072											60	182.437	152.368	162.456	148.721	124.209	132.433	135.121	12.4752												60	123.637
									90	215.634	222.526	218.576	186.587	192.551	189.133	189.424	2.99273											90	199.78	182.064	196.102	157.144	143.209	154.251	151.535	7.35391												90	145.147
									120	250.962	255.612	250.922	193.88	197.473	193.849	195.067	2.08322											120	276.117	262.217	286.121	212.864	202.149	220.577	211.863	9.25469												120	196.808
[truncated: 7 more columns]
