# Supplementary material for: Expression of concern: Enhancement of auranofin-induced apoptosis in MCF-7 human breast cells by selenocystine, a synergistic inhibitor of thioredoxin reductase
Source: PLoS One. 2025 Dec 1;20(12):e0337853. doi: 10.1371/journal.pone.0337853 (PMC12668561; doi:10.1371/journal.pone.0337853)
Supplement: S9 File — (XLSX) [file pone.0337853.s009.xlsx]

## Sheet: Fig8A
Fig 8A
	Data published in the article									Panel 1 data was used for generating the figures in the article.
								Panel 1		Unprocessed data						Processed data						Data for graphing			Original Record 1					Original Record 2					Original Record 3
										Rep 1	Rep 2	Rep 3	Cprotein			TrxR(U/mg protein)= 245x(ΔAtest-ΔAblank)/Cprotein			Normalized with the control average value
									Blank	0.0648	0.0656	0.068	Rep 1	Rep 2	Rep 3	Rep 1	Rep 2	Rep 3	Rep 1	Rep 2	Rep 3	Average	sd
									Control	2.64722	2.67773	2.66994	6.50896	6.43459	6.05197	97.1532	99.4378	105.409	96.5098	98.7793	104.711	100	4.23465
									SeC	2.39076	1.96464	2.19901	7.83781	6.53047	7.181	72.665	71.2251	72.7692	72.1838	70.7534	72.2873	71.7415	0.857266
									AF	2.81295	2.62266	2.71286	7.20251	7.3414	7.03571	93.4356	85.3173	92.1651	92.8168	84.7523	91.5547	89.7079	4.33787
									SeC+AF	1.56565	1.67212	1.6851	8.38889	8.67659	8.94048	43.7938	45.3482	44.3654	43.5038	45.0479	44.0716	44.2077	0.781006
									TrxR
									Control	2.62605	2.82984	2.61628				96.3563	105.229	103.237	94.8319	103.565	101.603	100	4.58186
									SeC	2.79989	2.31242	2.4203				85.4537	84.2729	80.3189	84.1018	82.9397	79.0482	82.0299	2.64677
									AF	2.81833	2.659	2.62555				93.6186	86.5301	89.1247	92.1375	85.1612	87.7147	88.3378	3.52967
									SeC+AF	2.01183	2.22098	2.21277				56.8247	60.8462	58.8253	55.9257	59.8836	57.8947	57.9013	1.97894
								Panel 2		Unprocessed data						Processed data						Data for graphing
										Rep 1	Rep 2	Rep 3	Cprotein			TrxR(U/mg protein)=245x(ΔAtest-ΔAblank)/Cprotein			Normalized with the control average value
									Blank	0.0518	0.0526	0.0538	Rep 1	Rep 2	Rep 3	Rep 1	Rep 2	Rep 3	Rep 1	Rep 2	Rep 3	Average	sd
									Control	2.61993	2.53156	2.60851	6.30754	6.18056	6.4246	99.7159	98.2617	97.4638	101.254	99.7779	98.9676	100	1.1595
									SeC	2.66233	2.07224	2.52353	7.14683	6.03571	6.94048	89.4593	81.9752	87.2196	90.8396	83.2401	88.5654	87.5484	3.90053
									AF	2.8361	2.39037	2.58337	7.30754	6.18056	7.02532	93.3179	92.665	88.2532	94.7578	94.0948	89.6149	92.8225	2.79755
									SeC+AF	1.93174	1.82459	2.36588	6.71057	6.84355	6.80338	68.6018	63.4325	83.3	69.6603	64.4113	84.5853	72.8856	10.4666
									TrxR
									Control	2.37405	2.49478	2.62028				90.1654	96.8039	97.9125	94.9503	101.941	103.109	100	4.41193
									SeC	2.48469	2.24763	2.44267				83.3697	89.0945	84.3651	87.794	93.8226	88.8422	90.1529	3.22095
									AF	2.85376	2.20731	2.82907				93.9102	85.4084	96.8215	98.8939	89.9409	101.96	96.9315	6.24508
									SeC+AF	2.35803	2.58413	2.47756				84.1655	90.6243	87.3215	88.632	95.4336	91.9555	92.007	3.40107
								Panel 3		Unprocessed data						Processed data						Data for graphing
										Rep 1	Rep 2	Rep 3	Cprotein			TrxR(U/mg protein)= 245x(ΔAtest-ΔAblank)/Cprotein			Normalized with the control average value
									Blank	0.0521	0.0576	0.0654	Rep 1	Rep 2	Rep 3	Rep 1	Rep 2	Rep 3	Rep 1	Rep 2	Rep 3	Average	sd
									Control	2.45209	2.08868	2.22216	5.94889	4.89603	5.0206	98.5835	101.598	105.591	96.7224	99.6801	103.597	100	3.44865
									SeC	1.59725	1.67364	1.46131	4.9736	4.72269	4.06585	75.8056	83.7962	84.5384	74.3745	82.2143	82.9425	79.8438	4.75047
									AF	3.03959	3.21267	2.43212	8.70507	8.92334	7.34405	83.9051	86.6048	79.1894	82.3211	84.9699	77.6945	81.6618	3.68224
									SeC+AF	2.34135	2.20037	2.33741	7.53089	7.46039	7.08403	74.2715	70.3435	78.8205	72.8694	69.0155	77.3325	73.0725	4.1622
									TrxR
									Control	2.36253	1.97282	2.00197				94.895	95.8001	94.8459	99.7002	100.651	99.6486	100	0.564502
									SeC	0.0583667	0.0583667	0.0583667				80.1342	81.0151	85.8205	84.192	85.1175	90.1662	86.4919	3.21553
									AF	1.84848	1.64877	1.54024				88.1813	82.5057	89.2947	92.6466	86.6836	93.8163	91.0488	3.8254
									SeC+AF	2.50309	2.36906	1.91461				68.8057	63.4425	61.9249	72.2898	66.6551	65.0606	68.0018	3.79813
