# Supplementary material for: Expression of concern: Enhancement of auranofin-induced apoptosis in MCF-7 human breast cells by selenocystine, a synergistic inhibitor of thioredoxin reductase
Source: PLoS One. 2025 Dec 1;20(12):e0337853. doi: 10.1371/journal.pone.0337853 (PMC12668561; doi:10.1371/journal.pone.0337853)
Supplement: S10 File — (XLSX) [file pone.0337853.s010.xlsx]

## Sheet: Fig8B
Fig 8B
Data published in the article
											Panel 1 data was used for generating the figures in the article.																				Original Record 2						Original Record 3
									Panel 1	GPX	Unprocessed data						Processed data						Data for graphing
											Rep 1	Rep 2	Rep 3	Cprotein			GPX(U/mg protein)= 245x(ΔAtest-ΔAblank)/Cprotein			Normalized with the control average value
										Blank	0.0681	0.0721	0.0723	Rep 1	Rep 2	Rep 3	Rep 1	Rep 2	Rep 3	Rep 1	Rep 2	Rep 3	Average	sd
										Control	2.42259	2.91286	2.95784	5.86395	6.92949	6.77614	98.258	100.483	104.383	97.2452	99.4474	103.307	100	3.06867
										SeC	2.56816	2.38402	2.10629	6.21388	5.87036	5.20793	98.4643	96.5411	95.7552	97.4493	95.546	94.7682	95.9211	1.3794
										AF	1.88016	2.0494	2.2859	4.69426	5.21352	5.79558	94.4311	92.9794	93.6389	93.4577	92.021	92.6737	92.7175	0.719368
										SeC+AF	2.93905	2.7105	3.37121	6.84228	7.37422	8.10127	102.702	87.7001	99.8105	101.643	86.7961	98.7817	95.7403	7.87694
									Panel 2	GPX	Unprocessed data						Processed data						Data for graphing
											Rep 1	Rep 2	Rep 3	Cprotein			GPX(U/mg protein)= 245x(ΔAtest-ΔAblank)/Cprotein			Normalized with the control average value
										Blank	0.0733	0.0745	0.0726	Rep 1	Rep 2	Rep 3	Rep 1	Rep 2	Rep 3	Rep 1	Rep 2	Rep 3	Average	sd
										Control	1.93587	1.93665	2.5193	4.58412	4.08238	5.89438	99.5368	111.817	101.661	95.3982	107.168	97.434	100	6.29036
										SeC	1.79099	1.98259	1.9133	4.58412	5.08238	4.89438	91.7938	92.0308	92.0972	87.9772	88.2043	88.268	88.1498	0.152862
										AF	2.50477	2.05573	2.34882	5.89075	4.89075	5.84668	101.12	99.3006	95.3467	96.9153	95.1719	91.3824	94.4898	2.82883
										SeC+AF	2.60843	1.60463	1.94996	5.58412	4.08238	4.89438	111.22	91.8911	93.9321	106.596	88.0704	90.0266	94.8976	10.1781
									Panel 3	GPX	Unprocessed data						Processed data						Data for graphing
											Rep 1	Rep 2	Rep 3	Cprotein			GPX(U/mg protein)= 245x(ΔAtest-ΔAblank)/Cprotein			Normalized with the control average value
										Blank	0.0746	0.0615	0.0634	Rep 1	Rep 2	Rep 3	Rep 1	Rep 2	Rep 3	Rep 1	Rep 2	Rep 3	Average	sd
										Control	2.0096	2.10557	2.149	4.68809	5.06179	4.92079	101.547	98.6946	103.685	100.235	97.4196	102.346	100	2.47135
										SeC	1.61917	1.44499	1.50168	4.16806	3.42114	3.68711	91.2666	98.7186	95.3643	90.0876	97.4433	94.1324	93.8878	3.68396
										AF	1.71215	2.58449	1.90905	4.05063	5.60676	4.89779	99.5359	110.029	92.1693	98.2501	108.608	90.9786	99.2789	8.85961
										SeC+AF	1.72548	2.03106	1.97825	4.10694	4.93518	5.10397	98.9668	97.5278	91.7678	97.6883	96.2679	90.5823	94.8462	3.76029
